# Supplementary material for: Modelling consumers’ choice of novel food
Source: PLoS One. 2023 Aug 28;18(8):e0290169. doi: 10.1371/journal.pone.0290169 (PMC10461851; doi:10.1371/journal.pone.0290169)
Supplement: S1 Table — (XLSX) [file pone.0290169.s001.xlsx]

## Sheet: S1
Week	Low U, Sample (kt)	Low U, No Sample (kt)	Low U, Marketing (kt)	Med U, Sample (kt)	Med U, No Sample (kt)	Med U, Marketing (kt)	High U, Sample (kt)	High U, No Sample (kt)	High U, Marketing (kt)
0	0	0	0	0	0	0	0	0	0
1	3.61345	2.05349	1.98504	3.71166	2.05349	1.98504	4.59555	2.05349	1.98504
2	5.63748	3.26591	4.01183	6.63752	3.76055	4.49044	8.97754	4.50249	5.20835
3	7.17716	4.4785	5.8226	9.48612	5.66487	7.17843	13.6149	7.44606	9.21417
4	8.33511	5.64731	7.46793	12.2127	7.68745	9.9756	18.1948	10.7561	13.749
5	9.2122	6.73804	8.47989	14.7835	9.75562	12.32	22.5409	14.3074	18.1186
6	9.89038	7.72765	9.02879	16.3676	11.8068	14.1936	26.5666	17.9837	22.0252
7	10.2308	8.60444	9.52123	18.0145	13.791	15.8944	30.0169	21.6819	25.6032
8	10.6427	9.46122	9.96381	19.4909	15.6712	17.4384	33.1677	25.3149	28.881
9	11.0101	9.90821	10.3623	20.8145	17.2854	18.8399	36.0135	28.6503	31.8828
10	11.3385	10.3108	10.7218	22.0013	18.7014	20.1121	38.5811	31.6871	34.6299
11	11.6329	10.674	11.0467	23.0656	19.9867	21.2668	40.8946	34.4642	37.1409
12	11.8974	11.0024	11.3409	24.0202	21.1532	22.3148	42.9757	37.001	39.4326
13	12.1355	11.2997	11.6077	24.8766	22.212	23.2658	44.8446	39.3148	41.5205
14	12.3502	11.5694	11.8502	25.6451	23.1728	24.1289	46.5195	41.4215	43.4189
15	12.5443	11.8145	12.0708	26.3349	24.0446	24.9119	48.0176	43.336	45.1411
16	12.7201	12.0376	12.2718	26.9541	24.8356	25.6223	49.3546	45.0719	46.6998
17	12.8795	12.2409	12.4554	27.51	25.5533	26.2668	50.5454	46.6422	48.107
18	13.0243	12.4266	12.6232	28.0094	26.2043	26.8513	51.6035	48.0593	49.3744
19	13.1562	12.5963	12.7768	28.4579	26.7947	27.3815	52.5416	49.3349	50.5128
20	13.2763	12.7517	12.9176	28.861	27.3303	27.8623	53.3717	50.4803	51.5328
21	13.386	12.8941	13.0468	29.2232	27.8363	28.2982	54.1045	51.5061	52.4444
22	13.4863	13.0249	13.1656	29.5488	28.2961	28.6935	54.7501	52.4225	53.2569
23	13.5781	13.1451	13.2749	29.8416	28.7125	29.0518	55.3177	53.2391	53.9795
24	13.6622	13.2557	13.3756	30.1049	29.0888	29.3766	55.8158	53.965	54.6204
25	13.7394	13.3576	13.4684	30.3418	29.4283	29.671	56.2519	54.6176	55.1875
26	13.8104	13.4516	13.5541	30.5549	29.7341	29.9378	56.6332	55.1842	55.6883
27	13.8757	13.5384	13.6334	30.7467	30.0095	30.1795	56.9658	55.686	56.1294
28	13.9359	13.6186	13.7067	30.9193	30.2572	30.3986	57.2556	56.1279	56.5172
29	13.9913	13.6928	13.7746	31.0746	30.4799	30.5971	57.5076	56.5163	56.8573
30	14.0425	13.7615	13.8375	31.2145	30.6802	30.7769	57.7264	56.857	57.1551
31	14.0899	13.8252	13.8959	31.3405	30.8603	30.9397	57.9161	57.1551	57.4153
32	14.1337	13.8844	13.9501	31.454	31.0221	31.0872	58.0803	57.4156	57.6423
