# Supplementary material for: Modelling consumers’ choice of novel food
Source: PLoS One. 2023 Aug 28;18(8):e0290169. doi: 10.1371/journal.pone.0290169 (PMC10461851; doi:10.1371/journal.pone.0290169)
Supplement: S2 Table — (XLSX) [file pone.0290169.s002.xlsx]

## Sheet: S2
Week	Low U, Sample (kt)	Low U, No Sample (kt)	Low U, Marketing (kt)	Med U, Sample (kt)	Med U, No Sample (kt)	Med U, Marketing (kt)	High U, Sample (kt)	High U, No Sample (kt)	High U, Marketing (kt)
0	0	0	0	0	0	0	0	0	0
1	0.373698	0.0857938	0.082934	0.342616	0.0857938	0.082934	0.379544	0.0857938	0.082934
2	0.369925	0.133911	0.166941	0.46869	0.154517	0.186865	0.565414	0.185426	0.216719
3	0.401063	0.18329	0.242284	0.595565	0.231973	0.298379	0.771892	0.30501	0.382473
4	0.431731	0.233463	0.312031	0.7217	0.316541	0.415285	0.989506	0.441228	0.570169
5	0.461934	0.284041	0.378258	0.846223	0.406809	0.536205	1.21235	0.591179	0.773324
6	0.491673	0.334702	0.442312	0.968644	0.501554	0.660232	1.43677	0.752346	0.987755
7	0.520953	0.385185	0.494454	1.08869	0.599726	0.77607	1.66055	0.92256	1.19995
8	0.549775	0.435276	0.541094	1.20623	0.700421	0.886619	1.88163	1.09996	1.40757
9	0.578145	0.484802	0.58664	1.31855	0.802872	0.995002	2.09811	1.28296	1.61189
10	0.606066	0.533628	0.631108	1.42873	0.906429	1.10126	2.31071	1.47022	1.81305
11	0.633543	0.581646	0.674515	1.53643	1.01054	1.20545	2.51958	1.66059	2.01117
12	0.660579	0.628771	0.716876	1.6417	1.11475	1.30759	2.72482	1.85312	2.2064
13	0.68718	0.674943	0.758212	1.7446	1.21866	1.40775	2.92654	2.04699	2.39883
14	0.713351	0.720114	0.798539	1.84517	1.32197	1.50595	3.12485	2.2438	2.58855
15	0.739096	0.763342	0.837878	1.94347	1.42324	1.60223	3.31983	2.43639	2.77567
16	0.764421	0.803451	0.876248	2.03955	1.52116	1.69664	3.51155	2.62626	2.96026
17	0.789331	0.842578	0.913668	2.13345	1.61716	1.78922	3.7001	2.81351	3.14237
18	0.813831	0.880744	0.95016	2.22522	1.7113	1.87999	3.88552	2.99819	3.32208
19	0.837929	0.917967	0.985743	2.31492	1.8036	1.96899	4.06788	3.1804	3.49943
20	0.861628	0.954268	1.02044	2.40258	1.8941	2.05626	4.24722	3.36017	3.67446
21	0.884935	0.989667	1.05427	2.48826	1.98285	2.14184	4.42359	3.53755	3.8472
22	0.907856	1.02419	1.08725	2.572	2.06986	2.22575	4.59701	3.7126	4.01769
23	0.930397	1.05784	1.1194	2.65384	2.15519	2.30802	4.76753	3.88534	4.18595
24	0.952564	1.09066	1.15076	2.73383	2.23885	2.3887	4.93517	4.05579	4.35198
25	0.974363	1.12266	1.18132	2.81202	2.32088	2.46781	5.09996	4.22399	4.51581
26	0.995799	1.15386	1.21112	2.88843	2.40132	2.54538	5.2619	4.38995	4.67744
27	1.01688	1.18428	1.24018	2.96312	2.4802	2.62144	5.42104	4.55367	4.83688
28	1.03761	1.21394	1.26851	3.03612	2.55754	2.69603	5.57737	4.71517	4.99411
29	1.058	1.24286	1.29614	3.10748	2.63338	2.76915	5.73091	4.87445	5.14914
30	1.07805	1.27106	1.32309	3.17723	2.70773	2.84086	5.88168	5.0315	5.30197
31	1.09777	1.29857	1.34936	3.2454	2.78064	2.91117	6.02969	5.18633	5.45258
32	1.11716	1.32539	1.37499	3.31205	2.85214	2.98011	6.17495	5.33892	5.60096
